# Supplementary material for: Deleterious mitochondrial DNA point mutations are overrepresented in Drosophila expressing a proofreading-defective DNA polymerase γ
Source: PLoS Genet. 2018 Nov 19;14(11):e1007805. doi: 10.1371/journal.pgen.1007805 (PMC6289449; doi:10.1371/journal.pgen.1007805)
Supplement: S2 Table — (XLSX) [file pgen.1007805.s013.xlsx]

## Sheet: Sheet1
Probe Sequence (5'->3')	Genome Location
TAAACTATTTCTAAAAGTATCAAAAACTTTTGTGCATCATACACCAAAATATATTTACAAAAAGATAAGCTAATTAAGCTACTGGGTTCATACCCCATTTATAAAGGTTATAATCCTTTT	chrm:113-232
TATTGGGACATTAATTACAGTTACATCTAATTCTTGGTTAGGAGCTTGAATAGGTTTAGAAATTAATTTATTATCTTTTATCCCCCTATTAAGAGATAATAATAATTTAATATCTACAGA	chrm:284-403
AATAGGTTTAGAAATTAATTTATTATCTTTTATCCCCCTATTAAGAGATAATAATAATTTAATATCTACAGAAGCTTCTTTAAAATATTTTTTAACCCAAGTTTTAGCTTCAACTGTTTT	chrm:332-451
TAATGAAATTAATGAATCTTTTACATCCATAATTATTATATCAGCTTTATTATTAAAAAGTGGAGCCGCTCCTTTCCATTTTTGATTTCCTAATATAATAGAAGGTTTAACATGAATAAA	chrm:494-613
ATTATTAAAAAGTGGAGCCGCTCCTTTCCATTTTTGATTTCCTAATATAATAGAAGGTTTAACATGAATAAATGCTTTAATATTAATAACTTGACAAAAAATTGCACCTTTAATATTAAT	chrm:542-661
ATATTTATTATTAATTAGAGTAATTTTATCGGTTATTATTGGAGCTATTGGAGGACTAAATCAAACTTCTTTACGAAAATTAATAGCATTTTCTTCAATTAATCATTTAGGATGAATATT	chrm:680-799
TGGAGGACTAAATCAAACTTCTTTACGAAAATTAATAGCATTTTCTTCAATTAATCATTTAGGATGAATATTAAGATCTTTAATAATTAGAGAATCAATTTGATTAATTTTATTTTTTTT	chrm:728-847
TAAAACTAATAACCTTCAAAGCTATAAATAAAGAAATTTCTTTAAGCCTTAGTAAAACTTACTCCTTCAAAATTGCAGTTTGATATCATTATTGACTATAAGACCTAATTAATTTGTCCT	chrm:1279-1398
TATTTGATTAAGAAGAATAAATCTTATATATAGATTTACAATCTATCGCCTAAACTTCAGCCACTTAATCAATAATCGCGACAATGATTATTTTCTACAAATCATAAAGATATTGGAACT	chrm:1399-1518
TTATATTTTATTTTTGGAGCTTGAGCTGGAATAGTTGGAACATCTTTAAGAATTTTAATTCGAGCTGAATTAGGACATCCTGGAGCATTAATTGGAGATGATCAAATTTATAATGTAATT	chrm:1519-1638
TTTTATGGTTATACCTATTATAATTGGTGGATTTGGAAATTGATTAGTGCCTTTAATATTAGGTGCTCCTGATATAGCATTCCCACGAATAAATAATATAAGATTTTGACTACTACCTCC	chrm:1668-1787
TGCTCTTTCTTTACTATTAGTAAGTAGAATAGTTGAAAATGGAGCTGGAACAGGATGAACTGTTTATCCACCTTTATCCGCTGGAATTGCTCATGGTGGAGCTTCAGTTGATTTAGCTAT	chrm:1788-1907
TTTTTCTCTACATTTAGCAGGGATTTCTTCAATTTTAGGAGCTGTAAATTTTATTACAACTGTAATTAATATACGATCAACAGGAATTTCATTAGATCGTATACCTTTATTTGTTTGATC	chrm:1908-2027
AGTAGTTATTACTGCTTTATTATTATTATTATCACTTCCAGTACTAGCAGGAGCTATTACTATATTATTAACAGATCGAAATTTAAATACATCATTTTTTGACCCAGCGGGAGGAGGAGA	chrm:2028-2147
TCCTATTTTATATCAACATTTATTTTGATTTTTTGGTCACCCTGAAGTTTATATTTTAATTTTACCTGGATTTGGAATAATTTCTCATATTATTAGACAAGAATCAGGAAAAAAGGAAAC	chrm:2148-2267
TTTTGGTTCTCTAGGAATAATTTATGCTATATTAGCTATTGGATTATTAGGATTTATTGTATGAGCTCATCATATATTTACCGTTGGAATAGATGTAGATACTCGAGCTTATTTTACCTC	chrm:2268-2387
AGCTACTATAATTATTGCAGTTCCTACTGGAATTAAAATTTTTAGTTGATTAGCTACTTTACATGGAACTCAACTTTCTTATTCTCCAGCTATTTTATGAGCTTTAGGATTTGTTTTTTT	chrm:2388-2507
ATTTACAGTAGGAGGATTAACAGGAGTTGTTTTAGCTAATTCATCAGTAGATATTATTTTACATGATACTTATTATGTAGTAGCTCATTTTCATTATGTTTTATCTATAGGAGCTGTATT	chrm:2508-2627
TGCTATTATAGCAGGTTTTATTCACTGATACCCCTTATTTACTGGATTAACGTTAAATAATAAATGATTAAAAAGTCATTTCATTATTATATTTATTGGAGTTAATTTAACATTTTTTCC	chrm:2628-2747
TCAACATTTTTTAGGATTGGCTGGAATACCTCGACGTTATTCAGATTACCCAGATGCTTACACAACATGAAATATTGTATCAACTATTGGATCAACTATTTCATTATTAGGAATCTTATT	chrm:2748-2867
CTTTTTTTTTATTATTTGAGAAAGTTTAGTATCACAACGACAAGTAATTTACCCAATTCAACTAAATTCATCAATTGAATGATACCAAAATACTCCGCCAGCTGAACATAGATATTCTGA	chrm:2868-2987
ATTACCACTTTTAACAAATTAATTTCTAATATGGCAGATTAGTGCAATAGATTTAAGCTCTATATATAAAGTATTTTACTTTTATTAGAAAATAAATGTCTACATGAGCTAATTTAGGTT	chrm:2988-3107
TGTCTACATGAGCTAATTTAGGTTTACAAGATAGAGCTTCTCCTTTAATAGAACAATTAATTTTTTTTCATGATCATGCATTATTAATTTTAGTAATAATTACAGTATTGGTGGGATATT	chrm:3048-3203
ATGTAAATCGATTTCTTTTACATGGACAACTTATTGAAATAATTTGAACTATTTTACCAGCAATTATTTTACTATTTATTGCTCTTCCTTCTTTACGTTTACTTTATTTATTAGATGAAA	chrm:3231-3350
TTAATGAACCATCTGTAACTTTAAAAAGAATCGGCCATCAATGATATTGAAGTTACGAATATTCAGATTTTAATAATATTGAATTTGATTCATATATAATTCCAACAAATGAATTAATAA	chrm:3351-3470
CTGATGGATTTCGATTATTAGATGTTGATAACCGAGTAGTTTTACCTATAAACTCACAAATTCGAATTTTAGTAACAGCTGCTGATGTTATTCATTCTTGAACAGTACCTGCTTTAGGAG	chrm:3471-3590
TAAAAGTTGACGGTACACCTGGACGATTAAATCAAACTAATTTTTTTATTAATCGACCGGGTTTATTTTATGGTCAATGTTCAGAAATCTGTGGGGCTAATCATAGATTTATACCGATTG	chrm:3591-3710
TAATTGAAAGTGTTCCTGTAAATTACTTTATTAAATGAATTTCTAGAAATAACTCTTCATTAGATGACTGAAAGCAAGTACTGGTCTCTTAAACCATTTAATAGTAAATTAGCACTTACT	chrm:3711-3830
TCTAATGATAAAAAATTAGTTAAAATCATAACATTAGTATGTCAAACTAAAATTATTAAATAATTAATATTTTTTAATTCCACAAATAGCACCTATTAGATGATTATTATTATTTATTAT	chrm:3831-3950
TTTTTCTATTACATTTATTTTATTTTGTTCTATTAACTATTATTCTTATATACCAAATTCACCTAAATCTAATGAATTAAAAAATATCAACTTAAATTCAATAAATTGAAAATGATAACA	chrm:3951-4070
AATTTATTTTCTGTATTCGACCCCTTAGCTATTTTTAATTTTTCACTTAATTGATTAAGAACATTTTTAGGACTTTTAATAATTCCGTCAATTTATTGATTAATACCTTCTCGTTACAAT	chrm:4071-4190
CAATTTATTGATTAATACCTTCTCGTTACAATATTATATGAAATTCAATTTTATTAACTCTTCATAAAGAATTTAAAACTTTATTAGGACCATCAGGTCATAATGGATCTACTTTTATTT	chrm:4159-4278
TAATAATTTCATAGGATTATTTCCATATATTTTTACAAGAACAAGACATTTAACTTTAACTTTATCTTTAGCTTTACCTTTATGATTATGTTTTATATTATATGGATGAATTAATCATAC	chrm:4307-4426
TATTATATGGATGAATTAATCATACACAACATATATTTGCTCATTTAGTTCCTCAAGGAACACCCGCTATTCTTATACCTTTTATAGTATGTATTGAAACTATTAGAAATATTATTCGAC	chrm:4402-4521
AACTATTAGAAATATTATTCGACCTGGAACATTAGCTGTTCGATTAACTGCTAATATAATTGCTGGACATTTATTATTAACTCTTTTAGGAAATACAGGATCTTCTATATCTTATATATT	chrm:4499-4618
TTAGAATCAGCTGTAGCTATAATTCAATCTTATGTGTTTGCTGTATTAAGAACTTTATATTCTAGAGAAGTAAATTAATGTCTACACACTCAAATCACCCTTTCCATTTAGTGGATTATA	chrm:4659-4778
GTCCATGACCATTAACAGGAGCTATCGGAGCTATAACAACTGTATCAGGTATAGTAAAATGATTTCATCAATATGATATTTCATTATTTGTATTAGGTAATATTATTACTATTTTAACTG	chrm:4779-4898
TATATCAATGATGACGAGATGTATCACGAGAAGGAACATACCAAGGATTACATACTTATGCAGTAACTATTGGTTTACGATGAGGAATAATTTTATTTATTTTATCAGAAGTTTTATTTT	chrm:4899-5018
TTGTGAGATTTTTTTGAGCTTTTTTTCACAGAAGTTTATCACCCGCTATTGAATTAGGAGCATCATGACCTCCTATAGGAATTATCTCATTTAATCCATTTCAAATTCCTTTATTAAATA	chrm:5019-5138
CAGCTATTTTATTAGCTTCAGGAGTTACTGTAACTTGAGCCCACCATAGACTTATAGAAAATAATCATTCACAAACTACTCAAGGATTATTTTTTACAGTTTTACTAGGAATCTATTTTA	chrm:5139-5258
CAATTCTTCAAGCTTATGAATATATTGAAGCTCCATTTACTATTGCAGACTCAATTTATGGATCAACATTTTTTATAGCAACAGGATTCCACGGAATTCATGTATTAATCGGAACAACTT	chrm:5259-5378
TTTTATTAGTATGTTTATTACGACATTTAAATAATCACTTCTCAAAAAATCATCATTTTGGTTTTGAAGCAGCTGCATGATATTGACATTTTGTCGATGTAGTTTGATTATTTTTATATA	chrm:5379-5498
TGTTATATTTTTAGCTTCAATTTTATCAAAAAAAGCTTTAATCGACCGAGAAAAAAGATCCCCATTTGAATGTGGATTTGATCCAAAATCTTCATCTCGATTACCATTTTCTTTACGTTT	chrm:5658-5777
TTTTTTAATTACTATTATTTTTTTAATTTTTGATGTAGAGATTGCATTAATTCTACCTATAATTATTATTATAAAATATTCTAATATTATAATTTGAACAATTACTTCAATTATTTTTAT	chrm:5778-5897
TTTAATTTTATTAATTGGATTATACCATGAATGAAATCAAGGAATATTAAATTGATCAAACTAATATATATTTATATATATATAGGGTTGTAGTTAAATATAACATTTGATTTGCATTCA	chrm:5898-6017
AAAAGTATTGAATATTCAATCTACCTTATTAATAACTGAATATGAAGCGATTGATTGCAATTAGTTTCGACCTAATCTTAGGTAATTATACCCTTATTCTTTAATTGAAGCCAAAAAGAG	chrm:6018-6137
GCATATCACTGTTAATGATATAATTGAATTTTAAATTCCAATTAAGGAAATATGATGATCAAGTAAAAGCTGCTAACTTTTTTCTTTTAATGGTTAAATTCCATTTATATTTCTATTTAT	chrm:6138-6257
GAATATATAGATAATTTTTGATATAAATGTTGACCTCCAAAATATTCTGATCAACCTTGATCAAAACTTTTTACAACTAATTGACCATAATTTAAAGGATAAAAAATTATACCATAAGTT	chrm:6497-6616
GATCAACCTTGATCAAAACTTTTTACAACTAATTGACCATAATTTAAAGGATAAAAAATTATACCATAAGTTCTAATATAAGGTATAAATCATATAGACCCTAAAAAAGTTCTTAAATTA	chrm:6545-6664
ACAATACATACAAATAATGTTAACAATTTTATATAAATAGGTAAACAAATTATATAAGGAAAAGGAAAAATCAATCAATTTAATATTCTACCTCCAATAATTCTTATAATTAATAATCCT	chrm:6734-6853
ATTATACCACGGAGTATAATTCAACTTTCATCATTTAATATATTCAATCTACCGCAATTTAAATCACCGGTTATTGAATAATAAACTAATCGAAATGAATAACTAACAGTTAAACCCGTA	chrm:6854-6973
GAAAAATAATATAAAAAAAATGAAAACATATTAACATTTCTAATTCTAACAATTTCTAAAATTATATCCTTAGAATAGAATCCAGCTAAAAAAGGTATTCCACATAAAGCTAAATTAGAT	chrm:6974-7093
ACGTTAAAACAAGCTGAAGTTAAAGGTATATGAATTCCAATTCTTAACCCCCCTATTAAACGAATATCTTGAGAATTATTTATATTGTGAATAATAGCCCCAGCACATATAAACAATAAT	chrm:7094-7213
GCTTTAAATAAAGCATGAGTTAATAAATGAAATATAGCTAATTTTAAAAATCCTATAGACAAAATTCTTATTATTAAACCTAATTGACTTAAAGTAGATAAAGCAATAATTTTTTTTAAA	chrm:7214-7333
TCAAATTCAAAATTAGCTCCTAATCCAGCTATAAATATTGTTAATCCAGATAATAATAATATTAATTGTCCTAACCAAGAAGTTCTTAAGATAATATTAAATCGAATTAATAAATATACA	chrm:7334-7453
CCAGCTGTAACTAATGTAGAAGAATGAACTAAAGCAGAAACAGGTGTAGGAGCAGCTATAGCTGCAGGTAACCAAGAAGAAAAAGGAATCTGAGCTCTTTTAGTTATAGCAGCTAATATT	chrm:7454-7573
ACTAATCTTCCAATTATTAACATTTCAAATTCATTTTGTATAATTTCTAAATAAAAAATATAATTTCATCTTCCATAATTTAATATTCAAGCAATAGAAAGAAGTAAAGCTACATCCCCA	chrm:7574-7693
ATTCGATTAGATAACGCAGTTAATATACCAGCATTATAAGATTTAATATTTTGAAAATAAATTACTAAACAATAAGAAACAAGTCCTAAACCATCTCACCCTAATAAAATTCTAATTAAA	chrm:7694-7813
ATAATGAATCGATTAATATGATTGTCATTTATTATGTATTCTTTTCTATAAAAAATCACTAAAGAAGAAATTATAAGAACAAAAGATATAAATAATAAACTTATTCAATCAAAAAGAAAA	chrm:7865-7984
TAAAAAATCACTAAAGAAGAAATTATAAGAACAAAAGATATAAATAATAAACTTATTCAATCAAAAAGAAAAGTTATAACAATTCTTATAGAATTTAAAGAAACTAATTCTCACTCAATA	chrm:7913-8032
ATAAAAAACATGATAAACTTATAGAAATTAAATTAACAAATCTAATTCTACAAATAGATAAATATTTCATGATTTAAAATGAATATTTTCATATCACTAACACCACAAATTAGTATTTTT	chrm:8070-8189
ATGTAACAATATTAATAAATATTCTCGAATTTTACCTCTTCTAAATGAATATACTCCAGAAAATAATTTACCATGCTGACTAAAAGAATATAAATATAAAGTATAAGCAGCTCTAAAAAA	chrm:8261-8380
AGATAAAAAAGATAATAAAATTATAGAAATTCAAGATCAAGAAACAATTCTATTTAATAAAGAAATTTCTCCTAATAAATTTAATGTTGGAGGAGCTGCTATATTAGCTGATCTTAATAA	chrm:8381-8500
AAATCATCATAAAGTTATCGAAGGTATAAAATTTAATAAACCTTTATTAATTAATATTCTTCGACTTCCAAGACGTTCATAAGATACATTAGCTAAACAAAATAACCCAGAAGAACATAA	chrm:8501-8620
ACCATGAGCAATTATTAATGTATAAGAACCACATAAACCTCAATAAGTTATAGTTAAAAGTCCTGATAGAACAATTCCTATATGAGCAACAGATGAATAAGCAATTAAAGCCTTTAAATC	chrm:8621-8740
AGTTTGACGTAAACAAACTAATCTAACTAATACACCTCCTACTAATCTAATTCTAATTCAAACAAATCTATACTTCAAATTTATTAACTGTAAAAAACTAATAACTCGTAATATTCCATA	chrm:8741-8860
ACCTCCTAATTTTAGTATAATACCTGCTAAAATTATAGACCCAGAAACTGGAGCTTCAACATGAGCTTTAGGTAATCATAAATACACTAAAAATATTGGTATTTTTACTAAAAAGGCACA	chrm:8861-8980
AACTACCTCTTGAAATTATTCAATTAATATTATACTCATTAATTATTACTACTTCCATTATTTTTCTAAATATAATTCATCCATTAGCTTTAGGATTAACTTTATTAATTCAAACAATTT	chrm:9956-10075
CTACTTCCATTATTTTTCTAAATATAATTCATCCATTAGCTTTAGGATTAACTTTATTAATTCAAACAATTTTTGTATGTTTACTAACTGGATTAATAACTAAAAGTTTTTGATATTCAT	chrm:10004-10123
GACCTATTCGAATAATATCTTAATTAATGAATAAACCTTTACGAAATTCCCATCCTCTATTTAAAATTGCCAATAATGCTTTAGTAGATTTACCAGCTCCAATTAATATTTCAAGATGAT	chrm:10472-10591
GAAATTTTGGATCATTACTTGGATTATGTTTAATTATTCAAATTTTAACCGGATTATTTTTAGCTATACATTACACAGCTGATATTAATCTAGCTTTCTATAGTGTTAATCATATTTGTC	chrm:10592-10711
GAGACGTTAATTATGGTTGATTATTACGAACTTTACATGCTAACGGTGCATCATTTTTTTTTATTTGTATTTACTTACATGTAGGACGAGGAATTTATTACGGTTCATATAAATTTACTC	chrm:10712-10831
CAACTTGATTAATTGGAGTAATTATTTTATTTTTAGTAATAGGAACAGCTTTTATAGGATACGTATTACCTTGAGGACAAATATCATTTTGAGTAGCTACTGTTATTACTAATTTATTAT	chrm:10832-10951
ACGCTATCCCTTACTTAGGTATAGATTTAGTTCAATGATTATGAGGTGGATTTGCTGTTGATAATGCCACTTTAACTCGATTTTTTACATTCCATTTTATTTTACCTTTTATTGTTCTTG	chrm:10952-11071
CTATAACTATAATTCATTTATTATTCCTTCATCAAACAGGATCTAATAATCCTATCGGATTAAATTCTAATATTGATAAAATTCCTTTTCATCCTTATTTTACATTTAAAGATATTGTAG	chrm:11072-11191
AATTAGACCAAATTTATTGGGAGACCCTGATAACTTTATTCCAGCAACTCCTTTAGTAACACCTGCCCATATTCAACCAGAATGATATTTTTTATTTGCTTATGCTATTTTACGATCTAT	chrm:11232-11351
TCCAAATAAATTAGGAGGAGTTATTGCATTAGTTTTATCAATTGCAATTTTAATAATCCTTCCTTTTTATAATTTAAGAAAATTCCGAGGGATTCAATTTTATCCTATTAATCAAGTAAT	chrm:11352-11471
ATTCTGATCTATATTAGTAACAGTAATTTTATTAACTTGAATTGGAGCTCGACCAGTTGAAGAACCTTATGTATTAATTGGACAAATTTTAACTGTTGTATATTTCTTATATTATTTAGT	chrm:11472-11591
AAACCCATTAATTACAAAATGATGAGATAATTTATTAAATTAAATAGTTAATGAGCTTGAATAAGCATATGTTTTGAAAACATAAGATAGAATTTAATTTTCTATTAACTTTTACTAAAA	chrm:11592-11711
ATTAAACACATCACAAGGTAAAAAAATAACGCAAAATAATATTCTTATAAATAAAATTCTCGCATATTCAGCTATAAAAATTAAAGCCAAACCCCCTCTTCTATATTCTACATTAAATCC	chrm:11900-12019
TCTTCTATATTCTACATTAAATCCTGAAACTAATTCTGATTCTCCTTCAGCAAAATCAAAAGGATTCCGATTAGTTTCAGCTAATGAAATAGATACTCAAACTAAAGCTATAGGAAATAA	chrm:11996-12115
AACTAACTTCATAAGAAATAGTCTGAGCCACAGCTCGCAAACCTCCTAATAAAGCATAATTAGAATTAGACGACCAACCAGCTACTATAACAGTATAAACCCCCAATCTAGTACAACATA	chrm:12211-12330
GCAAACCTCCTAATAAAGCATAATTAGAATTAGACGACCAACCAGCTACTATAACAGTATAAACCCCCAATCTAGTACAACATAAAAAAAATAAACCACCCAAATTAAAAGAATATAATT	chrm:12236-12738
TTACAAAAAAAGGCATACATATTCAAACAAATAATGATAAAAATAAAGAAAAAATTGGAGAAATATAATATCTTAAATAATTAGATAATAAAGGATAAGTTTGTTCTTTTGTAAATAATT	chrm:12367-12486
TAATCGCATCACAAAAAGGTTGAGGAATTCCTATTAAACCAACTTTATTAGGACCTTTACGAATTTGAATATATCCTAAAACTTTTCGTTCTAATAAAGTTAAAAAAGCTACACTTACTA	chrm:12487-12606
ATACACAAATAATTAATAATAAACTACCAATTAATGACAAAATAAATTCTATATAAAACAAGTACTATTTGTAATAAAAATCACATATATAAATTCTAAATTTATTGCACTAATCTGCCA	chrm:12607-12726
TTATTTTGATATTTGGTCCTTTCGTACTAAAATATCATAATTTTTTAAAGATAGAAACCAACCTGGCTTACACCGGTTTGAACTCAGATCATGTAAGAATTTAAAAGTCGAACAGACTTA	chrm:12767-12886
TTATATCTTAATCCAACATCGAGGTCGCAATCTTTTTTATCGATATGAACTCTCCAAAAAAATTACGCTGTTATCCCTAAAGTAACTTAATTTTTTAATCATTATTAATGGATCAAATAT	chrm:12911-13030
ATAAAAATTTTAAATGAAACAGTTAATATTTCGTCCAACCATTCATTCCAGCCTTCAATTAAAAGACTAATGATTTAGCTAACCTTTGCACAGTCAAAATACTGCGGCCATTTAAAATTT	chrm:13214-13333
AAATACTGCGGCCATTTAAAATTTTCAGTGGGCAGGTTAGACTTTATATATAATTCAAAAAGACATGTTTTTGTTAAACAGGCGAATATTATTTTTGCCGAATTCTTTATTTAAACTTTT	chrm:13310-13429
ATAAATAAAAACTAACTCAATTTATATTGATTTGCACAAAAATCTTTTCAATGTAAATGAAATACTTTACTTAATAAGCTTTAAATTGTCATTCTAGATACACTTTCCAGTACATCTACT	chrm:14043-14162
ATGTTACGACTTATCTTACCTTAATAATAAGAGCGACGGGCGATGTGTACATATTTTAGAGCTAAAATCAAATTATTAATCTTTATAATTTTACTACTAAATCCACTTTCAAAAATTTTT	chrm:14163-14282
TATTCTTATAAAATATTCTGATAACGACGGTATATAAACTGATTACAAATTTAAGTAAGGTCCATCGTGGATTATCGATTAAAAAACAGGTTCCTCTAGATAGACTAAAATACCGCCAAA	chrm:14388-14507
TAGATAGACTAAAATACCGCCAAATTTTTTAAGTTTCAAGAACATAACTATTACTACTTTAGCAATTTATTTACATTTTAAATAATAGGGTATCTAATCCTAGTTTTTTATTAAAATTTT	chrm:14484-14603
